# Supplementary material for: Plasma Proteomic Analysis Identified Proteins Associated with Faulty Neutrophils Functionality in Decompensated Cirrhosis Patients with Sepsis
Source: Cells. 2022 May 25;11(11):1745. doi: 10.3390/cells11111745 (PMC9179303; doi:10.3390/cells11111745)
Supplement: Supplementary file 1 [file cells-11-01745-s001.zip]

Archive with 1 entries (1 files):
- cells-1605084-supplementary.pdf
